# Supplementary material for: Cow’s Milk Protein Allergy: ETAPA Survey on Pediatric Management and Tolerance Acquisition
Source: Children (Basel). 2025 Dec 3;12(12):1645. doi: 10.3390/children12121645 (PMC12731325; doi:10.3390/children12121645)
Supplement: Supplementary file 1 [file children-12-01645-s001.zip]

Archive with 1 entries (1 files):
- Supplementary Material_06112025.pdf
